# Supplementary material for: Linker-Engineered Tyrosine–Azide Coatings for Stable Strain-Promoted Azide–Alkyne Cycloaddition (SPAAC) Functionalization
Source: Polymers (Basel). 2025 Nov 7;17(22):2969. doi: 10.3390/polym17222969 (PMC12656541; doi:10.3390/polym17222969)
Supplement: Supplementary file 1 [file polymers-17-02969-s001.zip]

Archive with 1 entries (1 files):
- polymers-3958445-supplementary.pdf
